# Supplementary material for: Odorant binding protein 69a connects social interaction to modulation of social responsiveness in Drosophila
Source: PLoS Genet. 2018 Apr 9;14(4):e1007328. doi: 10.1371/journal.pgen.1007328 (PMC5908198; doi:10.1371/journal.pgen.1007328)
Supplement: S1 Table — (XLSX) [file pgen.1007328.s004.xlsx]

## Sheet: Primers
rpl32	est-6	obp28a	Lush	Obp69a	cyp6a20	dillutions	log dillutions
16.09	17.7	18.47	18.1	18.5	19.3	1	0
17.21	18.6	19.64	19	19.3	20.1	0.5	-0.30103
18.09	19.9	20.97	20.2	20.6	21.6	0.25	-0.60206
19.34	20.6	21.48	21.1	21.4	22.3	0.125	-0.90309

## Sheet: Fig1
Figure 1 c-l									Figure 1A
group	obp28a Cq	est-6 Cq	lush Cq	obp69a Cq	cyp6a20 Cq	rpl32 Cq			group	gene	Cq		Total RNA was extracted from 10-15 whole heads. Entire samples were used for RT. Each Cq represents average of 3 technical repeats
Female Grouped	18.31	17.15	22.74	19.41	22.9	17.15			female1	cyp6a20	24.55
Female Grouped Mated	20.3	18.08	24.3	17.39	22.81	17.81			female2	cyp6a20	25.11
Females Single	20.13	16.58	23.03	18.61	23.51	16.65			female3	cyp6a20	28.88
									female4	cyp6a20	27.54
Female Grouped	20.98	17.44	25.58	21.84	27.07	18.53			female5	cyp6a20	24.44
Female Grouped Mated	21.33	15.64	24.69	18.07	23.83	18.31			female6	cyp6a20	24.03
Females Single	18.51	16.54	23.61	19.19	24.49	17.41			male1	cyp6a20	30.76
									male2	cyp6a20	28.24
Female Grouped	21.72	16.4	24.07	21.16	21.65	19.61			male3	cyp6a20	26.48
Female Grouped Mated	22.4	15.84	22.59	19.37	22.82	19.21			male4	cyp6a20	28.69
Females Single	19.96	15.67	23.48	19.47	25.12	18.11			male5	cyp6a20	26.33
									male6	cyp6a20	25.81
Female Grouped	26.16	20.21	28.76	26.44	30.73	22.81			female1	est-6	20.17
Female Grouped Mated	22.13	17.15	26.44	20.51	22.74	20.06			female2	est-6	20.11
Females Single	20.83	18.71	25.79	20.73	26.04	19.27			female3	est-6	22.37
									female4	est-6	19.93
Female Grouped	18.4	15.73	22.96	17.34	23.5	15.71			female5	est-6	20.46
Female Grouped Mated	19.13	16.58	23.03	16.59	23.51	16.65			female6	est-6	19.33
Females Single	18.46	17.03	23.29	17.66	23.99	16.08			male1	est-6	22.41
									male2	est-6	21.26
Female Grouped	22.02	16.15	24.93	20.3	24.16	19.31			male3	est-6	21.15
Female Grouped Mated	19.96	17.67	23.48	16.97	25.12	18.11			male4	est-6	21.88
Females Single	21.62	17.42	25.27	19.94	25.5	18.36			male5	est-6	20.45
									male6	est-6	21.66
Male Group	19.84	17.12	21.22	20.51	20.59	17.85			female1	lush	28.01
Male Single	21.38	16.28	23.64	18.72	23.81	18.17			female2	lush	28.12
Males Grouped Mated	20.49	16.54	22.54	20.43	18.96	16.81			female3	lush	28.81
									female4	lush	28.31
Male Group	19.1	15.44	20.09	18.55	19.21	16.34			female5	lush	27.16
Male Single	20.91	18.63	22.23	20.11	23.57	18.87			female6	lush	26.66
Males Grouped Mated	18.19	19.49	19.06	19.17	19.47	16.57			male1	lush	30.8
									male2	lush	29.07
Male Group	23.8	19.55	25.28	23.71	23.16	21.82			male3	lush	27.15
Male Single	24.42	20.84	26.16	22.93	28.36	22.97			male4	lush	33.76
Males Grouped Mated	22.18	18.19	22.92	23.76	26.14	20.24			male5	lush	27.33
									male6	lush	26.99
Male Group	20.19	17.02	22.29	21.04	22.24	19.11			female1	obp28a	22.76
Male Single	23.03	20.21	25.3	23.22	25.05	21.77			female2	obp28a	22.52
Males Grouped Mated	20.5	17.57	23.14	21.28	21.73	19.08			female3	obp28a	24.94
									female4	obp28a	24.09
Male Group	20.37	16.8	24.86	20.7	21.89	19.26			female5	obp28a	22.83
Male Single	24.72	19.31	28.11	22.91	25.26	23.11			female6	obp28a	21.54
Males Grouped Mated	22.11	18.09	24.92	22.65	25.14	20.14			male1	obp28a	27.58
									male2	obp28a	25.95
Male Group	21.03	16.75	24.55	20.6	21.38	18.87			male3	obp28a	24.43
Male Single	22.17	17.51	25.47	20.79	25.48	20.94			male4	obp28a	25.89
Males Grouped Mated	20.3	16.35	23.07	19.84	19.98	18.31			male5	obp28a	24.11
									male6	obp28a	23.69
									female1	obp69a	23.53
									female2	obp69a	24.01
									female3	obp69a	24.67
									female4	obp69a	23.82
									female5	obp69a	22.4
									female6	obp69a	21.12
									male1	obp69a	25.45
									male2	obp69a	24.33
									male3	obp69a	23.04
									male4	obp69a	25.88
									male5	obp69a	22.92
									male6	obp69a	22.6
									female1	rpl	19.03
									female2	rpl	19.46
									female3	rpl	20.74
									female4	rpl	20.06
									female5	rpl	18.29
									female6	rpl	17.22
									male1	rpl	23.79
									male2	rpl	22.59
									male3	rpl	21.09
									male4	rpl	22.73
									male5	rpl	20.31
									male6	rpl	20.14

## Sheet: Figure 2
Males mesh					Mesh Females						cVA
group	gene	Cq			group	gene	Cq				group	gene	Cq			Total RNA was extracted from 10-15 whole heads. Each Cq represents average of 3 technical repeats
male Mesh1	Obp69a	29.16			female Grouped Mated 1	Obp69a	28				female Single1	obp69a	25.9
male Single1	Obp69a	28.45			female Mesh1	Obp69a	24.59				female + cVA	obp69a	24.79
male Grouped1	Obp69a	25.24			female Virgin1	Obp69a	26.16				female Grouped	obp69a	25.49
male Mesh1	rpl32	21.14			female Grouped Mated 1	rpl32	24.12				female Single1	rpl32	17.78
male Single1	rpl32	21.64			female Mesh1	rpl32	21.09				female + cVA	rpl32	17.99
male Grouped1	rpl32	17.18			female Virgin1	rpl32	21.32				female Grouped	rpl32	17.17
											female Single2	obp69a	25.94
male Single2	Obp69a	29.84			female Grouped Mated 2	Obp69a	24.26				female Single2	rpl32	17.14
male Mesh2	Obp69a	31.33			female Mesh2	Obp69a	23.9				female Single3	obp69a	23.84
male Grouped2	Obp69a	25.63			female Virgin2	Obp69a	26.67				female Single3	rpl32	15.59
male Single2	rpl32	23.05			female Grouped Mated 2	rpl32	20.26
male Mesh2	rpl32	23.5			female Mesh2	rpl32	20.37				male - cVA	obp69a	21.8
male Grouped2	rpl32	17.79			female Virgin2	rpl32	20.35				male Grouped +cVA	obp69a	24.84
											male - cVA	rpl32	15.22
male Mesh3	Obp69a	29.41			female Grouped Mated 3	Obp69a	25.5				male Grouped +cVA	rpl32	15.99
male Single3	Obp69a	26.97			female Mesh3	Obp69a	23.68
male Grouped3	Obp69a	25.92			female Virgin3	Obp69a	26.42				female Grouped	obp69a	21.94
male Mesh3	rpl32	21.12			female Grouped Mated 3	rpl32	21.74				Female Grouped+cVA	obp69a	20.28
male Single3	rpl32	19.99			female Mesh3	rpl32	20.14				female Grouped	rpl32	16.84
male Grouped3	rpl32	17.55			female Virgin3	rpl32	21.08				Female Grouped+cVA	rpl32	16.28
											male single	obp69a	20.39
											male single +cVA	obp69a	22.67
											male Grouped	obp69a	23.54
											male Grouped +cVA	obp69a	26.46
											male single	rpl32	17.4
											male single +cVA	rpl32	17.69
											male Grouped	rpl32	18.53
											male Grouped +cVA	rpl32	21.62
											female Grouped	obp69a	22.88
											female +cva	obp69a	27.59
											female Grouped	rpl32	16.42
											female +cva	rpl32	22.39
											male Grouped	obp69a	23.9
											male Single	obp69a	26.06
											Male Single+cVa	obp69a	27.34
											male Grouped	rpl32	17.85
											male Single	rpl32	21.23
											Male Single+cVa	rpl32	21.31
											female Grouped+cVA	obp69a	18.73
											female Grouped	obp69a	21.09
											female Grouped+cVA	rpl32	16.84
											female Grouped	rpl32	18.61
											male Single	obp69a	20.1
											male Single+cva	obp69a	21.34
											male Grouped	obp69a	23.71
											male Grouped+cva	obp69a	24.44
											male Single	rpl32	20.99
											male Single+cva	rpl32	20.91
											male Grouped	rpl32	23.5
											male Grouped+cva	rpl32	23.86

## Sheet: Figure 3J
RNAi Screen
group	gene	Cq		group	gene	Cq		group	gene	Cq		Total RNA was extracted from 10-15 whole heads. Each Cq represents average of 3 technical repeats
obp28a-Gal4/+;UAS-Obp69aRNAi	obp69a	24.92		obp28a-Gal4/+;UAS-Obp69aRNAi	obp69a	25.67		obp28a-Gal4/+;UAS-Obp69aRNAi	obp69a	26.88
Obp28a-Gal4/+	obp69a	22.76		Obp28a-Gal4/+	obp69a	22.46		Obp28a-Gal4/+	obp69a	23.05
obp28a-Gal4/+;UAS-Obp69aRNAi	rpl32	18.01		obp28a-Gal4/+;UAS-Obp69aRNAi	rpl32	18.24		obp28a-Gal4/+;UAS-Obp69aRNAi	rpl32	19.87
Obp28a-Gal4/+	rpl32	18.53		Obp28a-Gal4/+	rpl32	18.12		Obp28a-Gal4/+	rpl32	19.09
Obp69aMi-Gal4/+; UAS-Obp69aRNAi/+	obp69a	24.86		Obp69aMi-Gal4/+; UAS-Obp69aRNAi/+	obp69a	25.21		Obp69aMi-Gal4/+; UAS-Obp69aRNAi/+	obp69a	25.36
Obp69aMi-Gal4/+	obp69a	23.69		Obp69aMi-Gal4/+	obp69a	23.92		Obp69aMi-Gal4/+	obp69a	23.83
Obp69aMi-Gal4/+; UAS-Obp69aRNAi/+	rpl32	15.95		Obp69aMi-Gal4/+; UAS-Obp69aRNAi/+	rpl	18.1		Obp69aMi-Gal4/+; UAS-Obp69aRNAi/+	rpl32	15.9
Obp69aMi-Gal4/+	rpl32	16.83		Obp69aMi-Gal4/+	rpl	19.3		Obp69aMi-Gal4/+	rpl32	17.24
Or67d-Gal4/+; UAS-Obp69aRNAi/+	obp69a	20.98		Or67d-Gal4/+; UAS-Obp69aRNAi/+	obp69a	21.67		Or67d-Gal4/+; UAS-Obp69aRNAi/+	obp69a	21.43
Or67d-Gal4/+	obp69a	22.79		Or67d-Gal4/+	obp69a	22.21		Or67d-Gal4/+	obp69a	25.66
Or67d-Gal4/+; UAS-Obp69aRNAi/+	rpl32	17.09		Or67d-Gal4/+; UAS-Obp69aRNAi/+	rpl32	17.83		Or67d-Gal4/+; UAS-Obp69aRNAi/+	rpl32	17.67
Or67d-Gal4/+	rpl32	19.04		Or67d-Gal4/+	rpl32	18.26		Or67d-Gal4/+	rpl32	21.88
NompA-Gal4/+; UAS-Obp69a-RNAi	obp69a	18.86		NompA-Gal4/+; UAS-Obp69a-RNAi	obp69a	18.05		NompA-Gal4/+; UAS-Obp69a-RNAi	obp69a	18.18
NompA-Gal4/+;	obp69a	18		NompA-Gal4/+;	obp69a	18.1		NompA-Gal4/+;	obp69a	18.11
NompA-Gal4/+; UAS-Obp69a-RNAi	rpl32	16.86		NompA-Gal4/+; UAS-Obp69a-RNAi	rpl32	17.38		NompA-Gal4/+; UAS-Obp69a-RNAi	rpl32	17.35
NompA-Gal4/+;	rpl32	17.01		NompA-Gal4/+;	rpl32	17.05		NompA-Gal4/+;	rpl32	17.23
Lush-Gal4/+; UAS-Obp69aRNAi	obp69a	29.66		Lush-Gal4/+; UAS-Obp69aRNAi	obp69a	25.01		Lush-Gal4/+; UAS-Obp69aRNAi	obp69a	26.07
Lush-Gal4/+	obp69a	22.44		Lush-Gal4/+	obp69a	20.5		Lush-Gal4/+	obp69a	19.77
Lush-Gal4/+; UAS-Obp69aRNAi	rpl32	23.69		Lush-Gal4/+; UAS-Obp69aRNAi	rpl32	18.31		Lush-Gal4/+; UAS-Obp69aRNAi	rpl32	19.44
Lush-Gal4/+	rpl32	18.49		Lush-Gal4/+	rpl32	16.93		Lush-Gal4/+	rpl32	15.7

## Sheet: Figure3 A-C
males					females					Heads vs bodies
Group	Gene	Cq			Group	Gene	Cq			Group	Gene	Cq		Total RNA was extracted from 10-15 whole heads. Each Cq represents an average of 3 technical repeats
no antennea	obp69a	27.61			no antennea	obp69a	28.01			male Head1	obp69a	22.17
no maxiliary palps	obp69a	23.02			no maxiliary palps	obp69a	22.03			Male Body1	obp69a	24.35
nothing	obp69a	25.31			nothing	obp69a	27.99			male Head2	obp69a	19.14
wt	obp69a	23.06			wt	obp69a	21.03			Male Body2	obp69a	24.3
no antennea	rpl32	20.59			no antennea	rpl32	19.04			male Head3	obp69a	20.09
no maxiliary palps	rpl32	19.52			no maxiliary palps	rpl32	19.97			Male Body3	obp69a	22.21
nothing	rpl32	19.09			nothing	rpl32	20.32			male Head1	rpl32	19.92
wt	rpl32	19.09			wt	rpl32	17.83			Male Body1	rpl32	19.73
										male Head2	rpl32	16.58
no antennea	obp69a	28.88			no antennea	obp69a	27.21			Male Body2	rpl32	18.96
no maxiliary palps	obp69a	24.41			no maxiliary palps	obp69a	23.11			male Head3	rpl32	16.9
nothing	obp69a	26.89			nothing	obp69a	26.11			Male Body3	rpl32	16.83
wt	obp69a	23.55			wt	obp69a	21.45
no antennea	rpl32	19.44			no antennea	rpl32	18
no maxiliary palps	rpl32	20.77			no maxiliary palps	rpl32	20.55
nothing	rpl32	21.32			nothing	rpl32	19.01
wt	rpl32	19.74			wt	rpl32	18.4
no antennea	obp69a	28.02			no antennea	obp69a	27.39
no maxiliary palps	obp69a	23.55			no maxiliary palps	obp69a	22.76
nothing	obp69a	26.01			nothing	obp69a	26.36
wt	obp69a	23.56			wt	obp69a	21.28
no antennea	rpl32	19.24			no antennea	rpl32	18.55
no maxiliary palps	rpl32	19.99			no maxiliary palps	rpl32	20.03
nothing	rpl32	19.44			nothing	rpl32	19.19
wt	rpl32	20.02			wt	rpl32	18.07

## Sheet: Figure 5A-B
													Total RNA was extracted from 10-15 whole heads. Each Cq represents an average of 3 technical repeats
or65a-Gal4/+				or67d-Gal4/+					UAS-kir2.1/+					Experiment
group	gene	Cq		group	gene	Cq			group	gene	Cq			group	gene	Cq
Female Grouped Mated 1	obp69a	18.21		Female Grouped 1	Obp69a	25.98			female Grouped 1	obp69a	25.1			female Grouped or67d/+; UAS-kir2.1/+	obp69a	19.81
Female Virgin 1	obp69a	21.57		Female Grouped Mated 1	Obp69a	23.86			female Grouped Mated 1	obp69a	25.1			female GM or67d/+; UAS-kir2.1/+	obp69a	19.81
Female Grouped Mated 1	rpl32	13.53		Female Grouped 1	rpl32	21.67			female Grouped 1	rpl32	22.82			female Grouped or67d/+; UAS-kir2.1/+	rpl32	14.43
Female Virgin 1	rpl32	15.88		Female Grouped Mated 1	rpl32	20.84			female Grouped Mated 1	rpl32	24.4			female GM or67d/+; UAS-kir2.1/+	rpl32	15.48
									male Grouped 1	obp69a	25.66
Female Grouped Mated 2	obp69a	19.9		Female Grouped 2	Obp69a	24.81			male Single 1	obp69a	23.73			female Grouped 2 or67d/+; UAS-kir2.1/+	obp69a	19.28
Female Virgin 2	obp69a	21.65		Female Grouped Mated 2	Obp69a	26.54			male Grouped 1	rpl32	24.55			female GM2 or67d/+; UAS-kir2.1/+	obp69a	19.14
Female Grouped Mated 2	rpl32	14.99		Female Grouped 2	rpl32	21.25			male Single 1	rpl32	23.8			female Grouped 2 or67d/+; UAS-kir2.1/+	rpl32	13.79
Female Virgin 2	rpl32	15.59		Female Grouped Mated 2	rpl32	23.5								female GM2 or67d/+; UAS-kir2.1/+	rpl32	14.1
									female Grouped 2	obp69a	25.45
Female Grouped Mated 3	obp69a	22.56		Female Grouped 3	Obp69a	26.45			female Grouped Mated 2	obp69a	25.41			female Grouped 3 or67d/+; UAS-kir2.1/+	obp69a	19.47
Female Virgin 3	obp69a	19.18		Female Grouped Mated 3	Obp69a	25.53			female Grouped 2	rpl32	23.82			female GM3 or67d/+; UAS-kir2.1/+	obp69a	18.52
Female Grouped Mated 3	rpl32	17.87		Female Grouped 3	rpl32	22.81			female Grouped Mated 2	rpl32	25.32			female Grouped 3 or67d/+; UAS-kir2.1/+	rpl32	13.61
Female Virgin 3	rpl32	14.2		Female Grouped Mated 3	rpl32	22.89			male Grouped 2	obp69a	26.91			female GM3 or67d/+; UAS-kir2.1/+	rpl32	14.44
									male Single 2	obp69a	24.97
male Grouped 1	obp69a	20.24		Male Grouped 1	Obp69a	24.61			male Grouped 2	rpl32	25.67			female Grouped or65a/+; UAS-kir2.1/+	obp69a	17.68
male Single 1	obp69a	20.21		Male Single 1	Obp69a	28.13			male Single 2	rpl32	25.31			female Grouped Mated or65a/+; UAS-kir2.1/+	obp69a	19.46
male Grouped 1	rpl32	16.57		Male Grouped 1	rpl32	20.13								female Grouped or65a/+; UAS-kir2.1/+	rpl32	14.39
male Single 1	rpl32	16.88		Male Single 1	rpl32	23.84			female Grouped 3	obp69a	25.08			female Grouped Mated or65a/+; UAS-kir2.1/+	rpl32	14.48
									female Grouped Mated 3	obp69a	22.19
male Grouped 2	obp69a	19.27		Male Grouped 2	Obp69a	25.18			female Grouped 3	rpl32	21.56			female Grouped 2 or65a/+; UAS-kir2.1/+	obp69a	18.61
male Single 2	obp69a	19.7		Male Single 2	Obp69a	25.76			female Grouped Mated 3	rpl32	19.11			female Grouped Mated 2 or65a/+; UAS-kir2.1/+	obp69a	19.36
male Grouped 2	rpl32	15.69		Male Grouped 2	rpl32	20.47			male Grouped 3	obp69a	25.05			female Grouped 2 or65a/+; UAS-kir2.1/+	rpl32	15.11
male Single 2	rpl32	16.99		Male Single 2	rpl32	22.98			male Single 3	obp69a	23.2			female Grouped Mated 2 or65a/+; UAS-kir2.1/+	rpl32	13.71
									male Grouped 3	rpl32	15.39
male Grouped 3	obp69a	20.62		Male Grouped 3	Obp69a	25.74			male Single 3	rpl32	13.92			female Grouped 3 or65a/+; UAS-kir2.1/+	obp69a	18.14
male Single 3	obp69a	18.09		Male Single 3	Obp69a	27.06								female Grouped Mated 3 or65a/+; UAS-kir2.1/+	obp69a	18.48
male Grouped 3	rpl32	16.68		Male Grouped 3	rpl32	20.51								female Grouped 3 or65a/+; UAS-kir2.1/+	rpl32	14.93
male Single 3	rpl32	14.88		Male Single 3	rpl32	23.02								female Grouped Mated 3 or65a/+; UAS-kir2.1/+	rpl32	13.21
														male Grouped or65a/+; UAS-kir2.1/+	obp69a	18.74
														male Single or65a/+; UAS-kir2.1/+	obp69a	19.26
														male Grouped or65a/+; UAS-kir2.1/+	rpl32	15.35
														male Single or65a/+; UAS-kir2.1/+	rpl32	15.49
														male Grouped 2 or65a/+; UAS-kir2.1/+	obp69a	19.27
														male Single 2 or65a/+; UAS-kir2.1/+	obp69a	18.37
														male Grouped 2 or65a/+; UAS-kir2.1/+	rpl32	15.1
														male Single 2 or65a/+; UAS-kir2.1/+	rpl32	13.97
														male Grouped 3 or65a/+; UAS-kir2.1/+	obp69a	17.36
														male Single 3 or65a/+; UAS-kir2.1/+	obp69a	17.38
														male Grouped 3 or65a/+; UAS-kir2.1/+	rpl32	14.59
														male Single 3 or65a/+; UAS-kir2.1/+	rpl32	14.17
														male Grouped or67d/+; UAS-kir2.1/+	obp69a	19.03
														male Single or67d/+; UAS-kir2.1/+	obp69a	19.79
														male Grouped or67d/+; UAS-kir2.1/+	rpl32	13.92
														male Single or67d/+; UAS-kir2.1/+	rpl32	15.76
														Male Grouped 1 or67d-Gal4/+; UAS-kir2.1/+	obp69a	23.69
														Male Single 1 or67d-Gal4/+; UAS-kir2.1/+	obp69a	24.58
														Male Grouped 1 or67d-Gal4/+; UAS-kir2.1/+	rpl32	19.92
														Male Single 1 or67d-Gal4/+; UAS-kir2.1/+	rpl32	21.35
														Male Grouped 3 or67d-Gal4/+; UAS-kir2.1/+	obp69a	20.52
														Male Single 3 or67d-Gal4/+; UAS-kir2.1/+	obp69a	19.15
														Male Grouped 3 or67d-Gal4/+; UAS-kir2.1/+	rpl32	17.15
														Male Single 3 or67d-Gal4/+; UAS-kir2.1/+	rpl32	16.04

## Sheet: Fig5c-f
females					males
Group	Gene	Cq
female or65a/+ Dark	Obp69a	20.34			male or65a-Gal4/+ Dark	obp69a	20.17
female or65a/+ Light	Obp69a	20.55			male or65a-Gal4/+ Light	obp69a	22.48
female or67d/+ Dark	Obp69a	22.32			male or65a-Gal4/+; UAS-Chrimson/+ Dark	obp69a	20.71
female or67d/+ Light	Obp69a	19.96			male or65a-Gal4/+; UAS-Chrimson/+ Light	obp69a	20.16
female UAS-Chrimson/+ Dark	Obp69a	20.65			male UAS-Chrimson/+ Dark	obp69a	21.73
female UAS-Chrimson/+ Light	Obp69a	21.16			male UAS-Chrimson/+ Light	obp69a	22.52
female or65a/+ Dark	rpl32	14.52			male or65a-Gal4/+ Dark	rpl32	16.75
female or65a/+ Light	rpl32	14.6			male or65a-Gal4/+ Light	rpl32	19.75
female or67d/+ Dark	rpl32	16.13			male or65a-Gal4/+; UAS-Chrimson/+ Dark	rpl32	17.74
female or67d/+ Light	rpl32	14.22			male or65a-Gal4/+; UAS-Chrimson/+ Light	rpl32	16.41
female UAS-Chrimson/+ Dark	rpl32	15.51			male UAS-Chrimson/+ Dark	rpl32	17.83
female UAS-Chrimson/+ Light	rpl32	15.6			male UAS-Chrimson/+ Light	rpl32	18.73
female or65a-Gal4/+; UAS-Chrimson/+ Light	obp69a	32.45			Male UAS-Chrimson/+ Dark	obp69a	27.73
female or65a-Gal4/+; UAS-Chrimson/+ Dark	obp69a	26.85			Male UAS-Chrimson/+ Light	obp69a	27.92
female or67-Gal4/+; UAS-Chrimson/+ Dark	obp69a	31.4			Male or65a-Gal4/+ Dark	obp69a	24.98
female or67d-Gal4/+; UAS-Chrimson/+ Light	obp69a	26.14			Male or65a-Gal4/+ Light	obp69a	25.75
female UAS-Chrimson/+ Dark	obp69a	30.54			Male or65a-Gal4/+; UAS-Chrimson/+ Dark	obp69a	26.2
female UAS-Chrimson/+ Light	obp69a	28.69			Male or65a-Gal4/+; UAS-Chrimson/+ Light	obp69a	27.19
female or65a-Gal4/+; UAS-Chrimson/+ Light	rpl32	18.19			Male UAS-Chrimson/+ Dark	rpl32	19.19
female or65a-Gal4/+; UAS-Chrimson/+ Dark	rpl32	17.18			Male UAS-Chrimson/+ Light	rpl32	19.64
female or67-Gal4/+; UAS-Chrimson/+ Dark	rpl32	18.45			Male or65a-Gal4/+ Dark	rpl32	18.52
female or67d-Gal4/+; UAS-Chrimson/+ Light	rpl32	16.23			Male or65a-Gal4/+ Light	rpl32	18.8
female UAS-Chrimson/+ Dark	rpl32	20.93			Male or65a-Gal4/+; UAS-Chrimson/+ Dark	rpl32	20.8
female UAS-Chrimson/+ Light	rpl32	17.91			Male or65a-Gal4/+; UAS-Chrimson/+ Light	rpl32	20.92
female or65a-Gal4/+; UAS-Chrimson/+ Dark	obp69a	21.95			Male UAS-Chrimson/+ Dark	obp69a	23.63
female or65a-Gal4; UAS-Chrimson/+ Light	obp69a	26.26			Male UAS-Chrimson/+ Light	obp69a	24.73
female or67d-Gal4/+; UAS-Chrimson/+ Dark	obp69a	25.53			Male or65a-Gal4/+; UAS-Chrimson/+ Dark	obp69a	22.06
female or67d-Gal4/+; UAS-Chrimson/+ Light	obp69a	21.47			Male or65a-Gal4/+; UAS-Chrimson/+ Light	obp69a	22.78
female or67d-Gal4/+ Dark	obp69a	25.25			Male or65a-Gal4/+ Dark	obp69a	21.13
female or67d-Gal4/+ Light	obp69a	23.51			Male or65a-Gal4/+ Light	obp69a	22.67
female or65a-Gal4/+; UAS-Chrimson/+ Dark	rpl32	15.81			Male UAS-Chrimson/+ Dark	rpl32	17.85
female or65a-Gal4; UAS-Chrimson/+ Light	rpl32	17.1			Male UAS-Chrimson/+ Light	rpl32	18.37
female or67d-Gal4/+; UAS-Chrimson/+ Dark	rpl32	16.81			Male or65a-Gal4/+; UAS-Chrimson/+ Dark	rpl32	17.24
female or67d-Gal4/+; UAS-Chrimson/+ Light	rpl32	14.71			Male or65a-Gal4/+; UAS-Chrimson/+ Light	rpl32	17.27
female or67d-Gal4/+ Dark	rpl32	19.39			Male or65a-Gal4/+ Dark	rpl32	15.58
female or67d-Gal4/+ Light	rpl32	17.33			Male or65a-Gal4/+ Light	rpl32	16.89
female or65a-Gal4/+; UAS-Chrimson/+ Dark	Obp69a	21.69			male S1 or67d-Gal4/+; UAS-Chrimson/+ Dark	obp69a	22.37
female or65a-Gal4/+; UAS-Chrimson/+ Light	Obp69a	20.59			male S1 or67d-Gal4/+; UAS-Crimson/+ Light	obp69a	23.16
female or67d-Gal4/+; UAS-Chrimson/+ Dark	Obp69a	22.31			male S2 or67d-GAl4/+; UAS-Crimson/+ Dark	obp69a	21.99
female or67d-Gal4/+; UAS-Chrimson/+ Light	Obp69a	17.13			male S2 or67d-Gal4/+; UAS-Crimson/+ Light	obp69a	25.16
female or67d-Gal4/+ Dark	Obp69a	17.9			male S or67d-Gal4/+ Dark	obp69a	26.86
female or67d-Gal4/+ Light	Obp69a	19.78			male S or67d-Gal4/+ Light	obp69a	23.81
female UAS-Chrimson/+ Dark	Obp69a	18.61			male S UAS-Crimson/+ Dark	obp69a	21.97
female UAS-Chrimson/+ Light	Obp69a	19.98			male S UAS-Crimson/+ Light	obp69a	22.05
female or65a-Gal4/+ Dark	Obp69a	20.76			male S1 or67d-Gal4/+; UAS-Chrimson/+ Dark	rpl32	17.61
female or65a-Gal4/+ Light	Obp69a	21.92			male S1 or67d-Gal4/+; UAS-Crimson/+ Light	rpl32	17.52
female or65a-Gal4/+; UAS-Chrimson/+ Dark	rpl32	18.48			male S2 or67d-GAl4/+; UAS-Crimson/+ Dark	rpl32	16.26
female or65a-Gal4/+; UAS-Chrimson/+ Light	rpl32	15.75			male S2 or67d-Gal4/+; UAS-Crimson/+ Light	rpl32	18.06
female or67d-Gal4/+; UAS-Chrimson/+ Dark	rpl32	19.44			male S or67d-Gal4/+ Dark	rpl32	21.18
female or67d-Gal4/+; UAS-Chrimson/+ Light	rpl32	15.67			male S or67d-Gal4/+ Light	rpl32	17.94
female or67d-Gal4/+ Dark	rpl32	15.3			male S UAS-Crimson/+ Dark	rpl32	17.03
female or67d-Gal4/+ Light	rpl32	16.98			male S UAS-Crimson/+ Light	rpl32	16.8
female UAS-Chrimson/+ Dark	rpl32	15.02
female UAS-Chrimson/+ Light	rpl32	16
female or65a-Gal4/+ Dark	rpl32	15.35			male or65a-Gal4/+ UAS-Chrimson/+ Dark	obp69a	18.88
female or65a-Gal4/+ Light	rpl32	16.6			male or65a-Gal4/+ UAS-Chrimson/+ Light	obp69a	19.37
					male or65a-Gal4/+ Dark	obp69a	19.32
					male or65a-Gal4/+ Light	obp69a	18.85
female or65a-Gal4/+ UAS-Chrimson/+ Dark	Obp69a	23.69			male or67d-Gal4/+; UAS-Chrimson/+ Dark	obp69a	19.4
female or65a-Gal4/+; UAS-Chrimson/+ Light	Obp69a	17.48			male or67d-Gal4/+; UAS-Chrimson/+ Light	obp69a	19.72
female or67d-Gal4/+; UAS-Chrimson/+ Dark	Obp69a	20.31			male or67d-Gal4/+ Light	obp69a	18.01
female or67d-Gal4; UAS-Chrimson/+ Light	Obp69a	18.13			male or67-Gal4/+ Dark	obp69a	18.12
female or67d-Gal4/+ Dark	Obp69a	17.75			male UAS-Chrimson/+ Dark	obp69a	21.54
female or67d-Gal4/+ Light	Obp69a	18.56			male UAS-Chrimson/+ Light	obp69a	19.36
female UAS-Chrimson/+ Dark	Obp69a	18.16			male or65a-Gal4/+ UAS-Chrimson/+ Dark	rpl32	15.24
female UAS-Chrimson/+ Light	Obp69a	18.69			male or65a-Gal4/+ UAS-Chrimson/+ Light	rpl32	15.06
female or65a-Gal4/+ UAS-Chrimson/+ Dark	rpl32	19.48			male or65a-Gal4/+ Dark	rpl32	16.13
female or65a-Gal4/+; UAS-Chrimson/+ Light	rpl32	10.74			male or65a-Gal4/+ Light	rpl32	15.66
female or67d-Gal4/+; UAS-Chrimson/+ Dark	rpl32	13.98			male or67d-Gal4/+; UAS-Chrimson/+ Dark	rpl32	15.89
female or67d-Gal4; UAS-Chrimson/+ Light	rpl32	12.67			male or67d-Gal4/+; UAS-Chrimson/+ Light	rpl32	15.2
female or67d-Gal4/+ Dark	rpl32	11.29			male or67d-Gal4/+ Light	rpl32	14.36
female or67d-Gal4/+ Light	rpl32	12.22			male or67-Gal4/+ Dark	rpl32	14.55
female UAS-Chrimson/+ Dark	rpl32	13.2			male UAS-Chrimson/+ Dark	rpl32	17.49
female UAS-Chrimson/+ Light	rpl32	13.43			male UAS-Chrimson/+ Light	rpl32	15.6
male or67d-Gal4/+; UAS-Chrimson/+ Dark	rpl32	14.9
male or65a-Gal4/+; UAS-Chrimson/+ Dark	rpl32	15.78
					male or67d-Gal4/+; UAS-Chrimson/+ Dark	Obp69a	19
					male or65a-Gal4/+; UAS-Chrimson/+ Dark	Obp69a	19.21
					male or65a-Gal4/+; UAS-Chrimson/+ Light	Obp69a	20.65
					male or65a-Gal4/+ Dark	Obp69a	19.29
					male or65a-Gal4/+ Light	Obp69a	18.31
					male or67d-Gal4/+; UAS-Chrimson/+ Light	Obp69a	20.9
					male or67d-Gal4/+ Dark	Obp69a	18.31
					male or67d-Gal4/+ Light	Obp69a	19.95
					male UAS-Chrimson/+ Dark	Obp69a	22.85
					male UAS-Chrimson/+ Light	Obp69a	18.21
					male or67d-Gal4/+; UAS-Chrimson/+ Dark	rpl32	14.9
					male or65a-Gal4/+; UAS-Chrimson/+ Dark	rpl32	15.78
					male or65a-Gal4/+; UAS-Chrimson/+ Light	rpl32	16.26
					male or65a-Gal4/+ Dark	rpl32	15.68
					male or65a-Gal4/+ Light	rpl32	14.57
					male or67d-Gal4/+; UAS-Chrimson/+ Light	rpl32	15.96
					male or67d-Gal4/+ Dark	rpl32	14.51
					male or67d-Gal4/+ Light	rpl32	16.06
					male UAS-Chrimson/+ Dark	rpl32	18.95
					male UAS-Chrimson/+ Light	rpl32	14.67

## Sheet: Figure 6
males					female
male or65a-Gal4/+; UAS-shibere, UAS-Chrimson Heat	obp69a	19.51			group	gene	Cq
male or65a-Gal4/+; UAS-shibere, UAS-Chrimson Heat+Light	obp69a	20.7			or67d-Gal4/+; UAS-Shibere, UAS-Chrimson Heat	Obp69a	19.24
male or65a-Gal4/+; UAS-shibere, UAS-Chrimson Light	obp69a	18.93			or67d-Gal4/+; UAS-Shibere, UAS-Chrimson Light	Obp69a	18.42
male or65a-Gal4/+; UAS-shibere, UAS-Chrimson Heat	rpl32	19.87			or67d-Gal4/+; UAS-Shibere, UAS-Chrimson Light +Heat	Obp69a	20.14
male or65a-Gal4/+; UAS-shibere, UAS-Chrimson Heat+Light	rpl32	21.48			or67d-Gal4/+; UAS-Shibere, UAS-Chrimson Heat	rpl32	15.78
male or65a-Gal4/+; UAS-shibere, UAS-Chrimson Light	rpl32	20.19			or67d-Gal4/+; UAS-Shibere, UAS-Chrimson Light	rpl32	15.88
					or67d-Gal4/+; UAS-Shibere, UAS-Chrimson Light +Heat	rpl32	16.22
males					female
or65a-Gal4/+; UAS-Shibere, UAS-Chrimson Heat 1	obp69a	24.73			female or67d-Gal4/+; UAS-shibere, UAS-Chrimson Light Heat	obp69a	22.45
or65a-Gal4/+; UAS-Shibere, UAS-Chrimson Light	obp69a	27.01			female or67d-Gal4/+; UAS-shibere, UAS-Chrimson Light	obp69a	21.43
or65a-Gal4/+; UAS-Shibere, UAS-Chrimson Light Heat 1	obp69a	24.95			female or67d-Gal4/+; UAS-shibere, UAS-Chrimson Heat	obp69a	22.43
or65a-Gal4/+; UAS-Shibere, UAS-Chrimson Heat 1	rpl32	19.35			female or67d-Gal4/+; UAS-shibere, UAS-Chrimson Light Heat	rpl32	20.92
or65a-Gal4/+; UAS-Shibere, UAS-Chrimson Light	rpl32	20.5			female or67d-Gal4/+; UAS-shibere, UAS-Chrimson Light	rpl32	21.18
or65a-Gal4/+; UAS-Shibere, UAS-Chrimson Light Heat 1	rpl32	19.47			female or67d-Gal4/+; UAS-shibere, UAS-Chrimson Heat	rpl32	20.98
or65a-Gal4/+; UAS-Shibere, UAS-Chrimson Heat 2	obp69a	25.45			female
or65a-Gal4/+; UAS-Shibere, UAS-Chrimson Light 2	obp69a	27.03			or67d-Gal4/+; UAS-shibere, UAS-Chrimson Heat	Obp69a	22.08
or65a-Gal4/+; UAS-Shibere, UAS-Chrimson Light Heat 2	obp69a	23.69			or67d-Gal4/+; UAS-shibere, UAS-Chrimson Light	Obp69a	19.26
or65a-Gal4/+; UAS-Shibere, UAS-Chrimson Heat 2	rpl32	20.41			or67d-Gal4/+; UAS-shibere, UAS-Chrimson Light + Heat	Obp69a	20.32
or65a-Gal4/+; UAS-Shibere, UAS-Chrimson Light 2	rpl32	21.02			or67d-Gal4/+; UAS-shibere, UAS-Chrimson Heat	rpl32	16.69
or65a-Gal4/+; UAS-Shibere, UAS-Chrimson Light Heat 2	rpl32	18.35			or67d-Gal4/+; UAS-shibere, UAS-Chrimson Light	rpl32	15.78
					or67d-Gal4/+; UAS-shibere, UAS-Chrimson Light + Heat	rpl32	15.71

## Sheet: FigS1
females					males
female Group	est-6	17.52			single	Lush	24.32
female Group+cVA	est-6	18.72			Single + male Scents	Lush	24.35
female Group+ male scents	est-6	18.39			Single + cVA	Lush	24.25
females + males	est-6	17.67			Grouped + male Scents	Lush	23.85
female Group	Lush	22.77			Grouped	Lush	27.78
female Group+cVA	Lush	23.48			Grouped + cVA	Lush	27.29
female Group+ male scents	Lush	22.74			single	est-6	18.34
females + males	Lush	23.08			Single + male Scents	est-6	18.25
female Group	rpl32	17.74			Single + cVA	est-6	18.25
female Group+cVA	rpl32	18.73			Grouped + male Scents	est-6	17.85
female Group+ male scents	rpl32	18.34			Grouped	est-6	21.48
females + males	rpl32	18.42			Grouped + cVA	est-6	21.03
					single	rpl32	18.42
female Mesh 1	est-6	26.37			Single + male Scents	rpl32	18
female Grouped Mated 1	est-6	28.47			Single + cVA	rpl32	17.93
female Virgin1	est-6	26.54			Grouped + male Scents	rpl32	17.32
female Grouped+cVA	est-6	27.28			Grouped	rpl32	21.34
female Mesh 1	Lush	25.99			Grouped + cVA	rpl32	20.75
female Grouped Mated 1	Lush	29.74
female Virgin1	Lush	27.03			single	LUSH	31.74
female Grouped+cVA	Lush	27.39			Single + male Scents	LUSH	27.73
female Mesh 1	rpl32	21.09			Single + cVA	LUSH	29.5
female Grouped Mated 1	rpl32	24.12			Grouped	LUSH	27.85
female Virgin1	rpl32	21.32			Grouped + male Scents	LUSH	27.68
female Grouped+cVA	rpl32	22.39			Grouped + cVA	LUSH	27.95
					single	est-6	28.41
female Mesh 2	est-6	25.59			Single + male Scents	est-6	24.64
female Grouped Mated 2	est-6	25.64			Single + cVA	est-6	25.74
female Virgin2	est-6	26.07			Grouped	est-6	24.71
female Grouped+cVA	est-6	22.02			Grouped + male Scents	est-6	25.19
female Mesh 2	Lush	26.28			Grouped + cVA	est-6	24.95
female Grouped Mated 2	Lush	25.37			single	rpl32	24.12
female Virgin2	Lush	25.93			Single + male Scents	rpl32	20.26
female Grouped+cVA	Lush	22.62			Single + cVA	rpl32	21.74
female Mesh 2	rpl32	20.37			Grouped	rpl32	20.62
female Grouped Mated 2	rpl32	20.26			Grouped + male Scents	rpl32	20.68
female Virgin2	rpl32	20.35			Grouped + cVA	rpl32	20.71
female Grouped+cVA	rpl32	16.84
					single	est-6	19.53
					Single + male Scents	est-6	22.7
					Single + cVA	est-6	19.49
					Grouped	est-6	20.88
					Grouped + male Scents	est-6	20.2
					Grouped + cVA	est-6	20.16
					single	lush	23.51
					Single + male Scents	lush	26.66
					Single + cVA	lush	23.58
					Grouped	lush	24.16
					Grouped + male Scents	lush	23.5
					Grouped + cVA	lush	24.17
					single	rpl32	20.99
					Single + male Scents	rpl32	24.36
					Single + cVA	rpl32	20.74
					Grouped	rpl32	21.39
					Grouped + male Scents	rpl32	21.17
					Grouped + cVA	rpl32	21.53

## Sheet: Figure S3
males grouped activations
male Or67d-Gal4/+ Light	obp69a	21.51
male Or67d-Gal4/+ Dark	obp69a	20.21
male Or67d-Gal4/+; UAS-Chrimson Dark	obp69a	21.44
male Or67d-Gal4/+; UAS-Chrimson Light	obp69a	22.08
male UAS-Chrimaon/+ Dark	obp69a	23.23
male UAS-Chrimson/+ Light	obp69a	23.3
male Or67d-Gal4/+ Light	rpl32	17.91
male Or67d-Gal4/+ Dark	rpl32	16.95
male Or67d-Gal4/+; UAS-Chrimson Dark	rpl32	18.08
male Or67d-Gal4/+; UAS-Chrimson Light	rpl32	18.53
male UAS-Chrimaon/+ Dark	rpl32	20.03
male UAS-Chrimson Light	rpl32	19.68
or65a-Gal4/+ Light	obp69a	21.31
or65a-Gal4/+ Dark	obp69a	21.1
or65a-Gal4/+; UAS-Chrimson Dark	obp69a	22.09
or65-Gal4/+; UAS-Crimson/+ Light	obp69a	21.35
UAS-Chrimson Dark	obp69a	23.73
UAS-Chrimson/+ Light	obp69a	23.56
or65a-Gal4/+ Light	rpl32	17.61
or65a-Gal4/+ Dark	rpl32	17.61
or65a-Gal4/+; UAS-Chrimson Dark	rpl32	18.42
or65-Gal4/+; UAS-Crimson/+ Light	rpl32	17.57
UAS-Chrimson Dark	rpl32	19.9
UAS-Chrimson/+ Light	rpl32	19.51
male Or67d-Gal4/+; UAS-chrimson/+ Dark	obp69a	20.05
male Or67d-Gal4/+; UAS-chrimson/+ Light	obp69a	20.11
male Or67d-Gal4/+ Dark	obp69a	22.03
male Or67d/+ Light	obp69a	19.97
male UAS-chrimson/+ Dark	obp69a	21.03
male UAS-chrimson/+ Light	obp69a	21.94
male Or67d-Gal4/+; UAS-chrimson/+ Dark	rpl32	17.47
male Or67d-Gal4/+; UAS-chrimson/+ Light	rpl32	17.13
male Or67d-Gal4/+ Dark	rpl32	17.58
male Or67d/+ Light	rpl32	17.25
male UAS-chrimson/+ Dark	rpl32	18.56
male UAS-chrimson/+ Light	rpl32	19.08
male or65a-Gal4/+; UAS-Crimson/+ Dark	obp69a	19.54
male or65a/+; UAS-Chrimson/+ Light	obp69a	20.21
male or65a-Gal4/+ Dark	obp69a	19.56
male or65a-Gal4/+ Light	obp69a	19.88
male UAS-chrimson/+ Dark	obp69a	20.83
male UAS-chrimson/+ Light	obp69a	21.7
male or65a-Gal4/+; UAS-Crimson/+ Dark	rpl32	16.29
male or65a/+; UAS-Chrimson/+ Light	rpl32	16.83
male or65a-Gal4/+ Dark	rpl32	16.41
male or65a-Gal4/+ Light	rpl32	16.57
male UAS-chrimson/+ Dark	rpl32	18.18
male UAS-chrimson/+ Light	rpl32	18.65
male or65a-Gal4; UAS-Chrimson/+ Dark	obp69a	19.21
male or65a-Gal4; UAS-Chrimson/+ Light	obp69a	19.65
male or65a-Gal4/+ Dark	obp69a	19.29
male or65a-Gal4/+ Light	obp69a	18.31
male or67d-Gal4/+; UAS-Chrimson/+ Dark	obp69a	19
male or67d-Gal4; UAS-Chrimson/+ Light	obp69a	19.9
male or67-Gal4/+ Dark	obp69a	18.31
male or67-Gal4/+ Light	obp69a	19.95
male UAS-Chrimson/+ Dark	obp69a	22.85
male UAS-chrimson/+ Light	obp69a	18.21
male or65a-Gal4; UAS-Chrimson/+ Dark	rpl32	15.78
male or65a-Gal4; UAS-Chrimson/+ Light	rpl32	16.26
male or65a-Gal4/+ Dark	rpl32	15.68
male or65a-Gal4/+ Light	rpl32	14.57
male or67d-Gal4/+; UAS-Chrimson/+ Dark	rpl32	14.9
male or67d-Gal4; UAS-Chrimson/+ Light	rpl32	15.96
male or67-Gal4/+ Dark	rpl32	14.51
male or67-Gal4/+ Light	rpl32	16.06
male UAS-Chrimson/+ Dark	rpl32	18.95
male UAS-chrimson/+ Light	rpl32	14.67
